# Supplementary material for: Plant-Based Foods and Vascular Function: A Systematic Review of Dietary Intervention Trials in Older Subjects and Hypothesized Mechanisms of Action
Source: Nutrients. 2022 Jun 24;14(13):2615. doi: 10.3390/nu14132615 (PMC9268664; doi:10.3390/nu14132615)
Supplement: Supplementary file 1 [file nutrients-14-02615-s001.zip]

Archive with 1 entries (1 files):
- nutrients-1772386-supplementary.pdf
